# Supplementary material for: Aurasperone A Inhibits SARS CoV-2 In Vitro: An Integrated In Vitro and In Silico Study
Source: Mar Drugs. 2022 Feb 28;20(3):179. doi: 10.3390/md20030179 (PMC8949533; doi:10.3390/md20030179)
Supplement: Supplementary file 1 [file marinedrugs-20-00179-s001.zip]

Archive with 2 entries (1 files):
- marinedrugs-1594414 supp final/
- marinedrugs-1594414 supp final/marinedrugs-1594414 supp final.pdf
